# Supplementary material for: Alleviation of Surgery-Induced Osteitis in Sinonasal Cavity by Dexamethasone-Loaded Poly(lactic-co-glycolic acid) (PLGA) Microparticles with Strong Calcium-Binding Affinity
Source: Pharmaceutics. 2022 Feb 28;14(3):546. doi: 10.3390/pharmaceutics14030546 (PMC8950508; doi:10.3390/pharmaceutics14030546)
Supplement: Supplementary file 1 [file pharmaceutics-14-00546-s001.zip]

Archive with 1 entries (1 files):
- pharmaceutics-1568057-supplementary.pdf
